# Supplementary material for: Analysis of Hepatic Fibrosis Characteristics in Cirrhotic Patients with and without Hepatocellular Carcinoma by FTIR Spectral Imaging
Source: Molecules. 2020 Sep 7;25(18):4092. doi: 10.3390/molecules25184092 (PMC7570752; doi:10.3390/molecules25184092)
Supplement: Supplementary file 1 [file molecules-25-04092-s001.zip]

Archive with 1 entries (1 files):
- molecules-889345-supplementary.tif
